# Supplementary material for: Evolution of the patellar sesamoid bone in mammals
Source: PeerJ. 2017 Mar 21;5:e3103. doi: 10.7717/peerj.3103 (PMC5363259; doi:10.7717/peerj.3103)
Supplement: Supplemental Information 1 — Full data matrix used for patellar status and evolution: characters scored as character states for individual taxa, with phylogenetic tree and branch lengths used. Mesquite software “nexus” file–can also be opened as a standard text file. [file peerj-05-3103-s001.nex]

#NEXUS
[written Tue Jan 24 18:23:38 GMT 2017 by Mesquite  version 3.10 (build 765) at CBSLTH31422/192.168.0.15]

BEGIN TAXA;
	DIMENSIONS NTAX=199;
	TAXLABELS
		Aktautitan_hippopotamopus Allalmeia_atalaensis Alocodontulum_atopum Ambulocetus_natans Apatemys_chardini Archaeohippus_ultimus Archaeotherium_sp. Archicebus_achilles Arctocyon_primaevus Arfia_shoshoniensis Arsinoitherium_zitteli 'Asioryctes nemegetensis (?)' Australopithecus_afarensis Australopithecus_robustus Basilosaurus_isis Bemalambda_sp. Bos_taurus Brachianodon_westorum Brachypsalis_modicus Caenotherium_sp. Camelus_dromedarius Canis_familiaris Castoroides_ohioensis Choloepus_didactylus Chriacus_sp. Copecion_brachypternus Coryphodon_eocaenus Cynocephalus_volans Cynopterus_brachyotis Darwinius_masillae Dasypus_novemcinctus Desmostylus_hesperus Diacodexis_metsiacus Dorudon_atrox Elomeryx_armatus Embolotherium_andrewsi Eoauchenia_sp. Eomanis_waldi Equus_ferus_caballus Erinaceus_europaeus Ernanodon_antelios Felis_catus Gervachoerus_jaegeri Gorilla_gorilla Homo_neanderthalensis Homo_sapiens Hoplophoneus_primaevus Hyaenodon_gigas Hypolagus_beremendensis Hyrachyus_sp. Hyracotherium_grangeri Icaronycteris_index Indohyus_sp. Ischyromys_sp. Leptictidium_nasutum Leptomeryx_evansi Lepus_americanus Litolophus_gobiensis Loris_lydekkerianus Loxodonta_africana Macroscelides_proboscideus Maiacetus_inuus Mammut_americanum Mammuthus_sp. Manis_pentadactyla Megacerops_tyleri Meniscotherium_robustum Merychyus_major Mesohippus_grallipes Mesonyx_obtusidens 'Miacis spp. (?)' Mioclaenus_sp. Moeritherium_sp. Myrmecophaga_tridactyla Nacholapithecus_kerioi Nonanomalurus_soniae Notharctus_spp. Numidotherium_koholensis Omomys_sp. Onychodectes_tisonensis Oreopithecus_sp. Orycteropus_afer Oxyaena_sp. Pachyaena_gracilis Pachyaena_ossifraga 'Pakicetus attocki (?)' Palaeosyops_paludosus Paleoparadoxia_sp. Pantolambdidae_sp. Pan_troglodytes Paraceratherium_sp. Paramys_delicatus Paratylopus_sternbergi Paroodectes_feisti Patriofelis_sp. Pelycodus_jarrovii Pezosiren_portelli Phenacodus_intermedius Phoca_vitalina Pierolapithecus_catalaunicus Plesiadapis_cookei Plesippus_shoshonensis Pliopithecus_sp. Pogonodon_brachyops Pongo_sp. Procavia_capensis Proconsul_spp. Prodinoceras_sp. Propalaeotherium_hassiacum Protoreodon_annectens Protosiren_sp. 'Protungulatum donnae (?)' Pseudotomus_eugenei Psittacotherium_multifragum Rhinoceros_unicornis Rhombomylus_turpanensis Rodhocetus_balochistanensis Sciurus_carolinensis Smilodon_fatalis Stylinodon_mirus Subhyracodon_mitis Tachypteron_franzeni Talpa_europaea 'Teilhardina belgica (?)' Tenrec_ecaudatus Tetraclaenodon_puercensis Titanoides_sp. Toxodon_sp. Trachycalyptus_sp. Trichechus_manatus Tupaia_tana Tursiops_truncatus Uintatherium_anceps Ukhaatherium_nessovi Ursus_maritimus Vulpavus_ovatus Zalambdalestes_lechei Artiocetus_clavis Carodnia_vieira Hyopsodus_paulus Onychonycteris_finneyi Pteropus_spp Carollia_perspiculata Lasiurus_borealis Juramaia Eomaia Sinodelphys Asiatherium Maylestes Pucadelphys Herpetotherium Callistoe Sipalocyon Lycopsis Prothylacinus Boryhyaena Artiodictis Caenolestidae Didelphidae Microbiotheriidae Notoryctidae Dasyuromorphia Peramelidae Thylacomyidae Vombatidae Phascolarctidae Phalangeridae Burramyidae Macropodiformes Acrobatidae Tarsipedidae Petauridae Pseudocheiridae Vincelestes Henkelotherium Zhangheotherium Maotherium Akidolestes Chulsanbaatar Ptilodus_kummae Sinobaatar Rugosodon Xianshou Arboroharamiya Shenshou Gobiconodon Repenomamus Yanoconodon Jeholodens Fruitafossor Pseudotribos Crown_Australosphenida Haldanodon Castorcauda Morganucodon Megazastrodon Tritylodontids Massetognathus Thrinaxodon 
	;

END;


BEGIN CHARACTERS;
	DIMENSIONS  NCHAR=2;
	FORMAT DATATYPE = STANDARD GAP = - MISSING = ? SYMBOLS = "  0 1 2";
	CHARSTATELABELS 
		1 #0_Patella, 2 #1_Suprapatella ; 
	MATRIX
	Aktautitan_hippopotamopus     2?
	Allalmeia_atalaensis          2?
	Alocodontulum_atopum          2?
	Ambulocetus_natans            2?
	Apatemys_chardini             2?
	Archaeohippus_ultimus         2?
	Archaeotherium_sp.            2?
	Archicebus_achilles           2?
	Arctocyon_primaevus           2?
	Arfia_shoshoniensis           2?
	Arsinoitherium_zitteli        2?
	'Asioryctes nemegetensis (?)' ??
	Australopithecus_afarensis    2?
	Australopithecus_robustus     2?
	Basilosaurus_isis             2?
	Bemalambda_sp.                2?
	Bos_taurus                    2?
	Brachianodon_westorum         2?
	Brachypsalis_modicus          2?
	Caenotherium_sp.              2?
	Camelus_dromedarius           2?
	Canis_familiaris              2?
	Castoroides_ohioensis         2?
	Choloepus_didactylus          2?
	Chriacus_sp.                  2?
	Copecion_brachypternus        2?
	Coryphodon_eocaenus           2?
	Cynocephalus_volans           21
	Cynopterus_brachyotis         21
	Darwinius_masillae            2?
	Dasypus_novemcinctus          2?
	Desmostylus_hesperus          2?
	Diacodexis_metsiacus          2?
	Dorudon_atrox                 2?
	Elomeryx_armatus              2?
	Embolotherium_andrewsi        2?
	Eoauchenia_sp.                2?
	Eomanis_waldi                 2?
	Equus_ferus_caballus          2?
	Erinaceus_europaeus           2?
	Ernanodon_antelios            2?
	Felis_catus                   2?
	Gervachoerus_jaegeri          2?
	Gorilla_gorilla               2?
	Homo_neanderthalensis         2?
	Homo_sapiens                  2?
	Hoplophoneus_primaevus        2?
	Hyaenodon_gigas               2?
	Hypolagus_beremendensis       2?
	Hyrachyus_sp.                 2?
	Hyracotherium_grangeri        2?
	Icaronycteris_index           2?
	Indohyus_sp.                  2?
	Ischyromys_sp.                2?
	Leptictidium_nasutum          2?
	Leptomeryx_evansi             2?
	Lepus_americanus              2?
	Litolophus_gobiensis          2?
	Loris_lydekkerianus           2?
	Loxodonta_africana            2?
	Macroscelides_proboscideus    2?
	Maiacetus_inuus               2?
	Mammut_americanum             2?
	Mammuthus_sp.                 2?
	Manis_pentadactyla            2?
	Megacerops_tyleri             2?
	Meniscotherium_robustum       2?
	Merychyus_major               2?
	Mesohippus_grallipes          2?
	Mesonyx_obtusidens            2?
	'Miacis spp. (?)'             ??
	Mioclaenus_sp.                2?
	Moeritherium_sp.              2?
	Myrmecophaga_tridactyla       2?
	Nacholapithecus_kerioi        2?
	Nonanomalurus_soniae          2?
	Notharctus_spp.               2?
	Numidotherium_koholensis      ??
	Omomys_sp.                    2?
	Onychodectes_tisonensis       2?
	Oreopithecus_sp.              2?
	Orycteropus_afer              2?
	Oxyaena_sp.                   2?
	Pachyaena_gracilis            2?
	Pachyaena_ossifraga           2?
	'Pakicetus attocki (?)'       ??
	Palaeosyops_paludosus         2?
	Paleoparadoxia_sp.            2?
	Pantolambdidae_sp.            2?
	Pan_troglodytes               2?
	Paraceratherium_sp.           2?
	Paramys_delicatus             2?
	Paratylopus_sternbergi        2?
	Paroodectes_feisti            2?
	Patriofelis_sp.               2?
	Pelycodus_jarrovii            2?
	Pezosiren_portelli            2?
	Phenacodus_intermedius        2?
	Phoca_vitalina                2?
	Pierolapithecus_catalaunicus  2?
	Plesiadapis_cookei            2?
	Plesippus_shoshonensis        2?
	Pliopithecus_sp.              2?
	Pogonodon_brachyops           2?
	Pongo_sp.                     2?
	Procavia_capensis             2?
	Proconsul_spp.                2?
	Prodinoceras_sp.              2?
	Propalaeotherium_hassiacum    2?
	Protoreodon_annectens         2?
	Protosiren_sp.                2?
	'Protungulatum donnae (?)'    ??
	Pseudotomus_eugenei           2?
	Psittacotherium_multifragum   2?
	Rhinoceros_unicornis          2?
	Rhombomylus_turpanensis       2?
	Rodhocetus_balochistanensis   2?
	Sciurus_carolinensis          2?
	Smilodon_fatalis              2?
	Stylinodon_mirus              2?
	Subhyracodon_mitis            2?
	Tachypteron_franzeni          2?
	Talpa_europaea                2?
	'Teilhardina belgica (?)'     ??
	Tenrec_ecaudatus              2?
	Tetraclaenodon_puercensis     2?
	Titanoides_sp.                2?
	Toxodon_sp.                   2?
	Trachycalyptus_sp.            2?
	Trichechus_manatus            00
	Tupaia_tana                   2?
	Tursiops_truncatus            00
	Uintatherium_anceps           2?
	Ukhaatherium_nessovi          2?
	Ursus_maritimus               2?
	Vulpavus_ovatus               2?
	Zalambdalestes_lechei         2?
	Artiocetus_clavis             2?
	Carodnia_vieira               2?
	Hyopsodus_paulus              2?
	Onychonycteris_finneyi        2?
	Pteropus_spp                  01
	Carollia_perspiculata         20
	Lasiurus_borealis             20
	Juramaia                      ??
	Eomaia                        2?
	Sinodelphys                   0?
	Asiatherium                   0?
	Maylestes                     0?
	Pucadelphys                   0?
	Herpetotherium                0?
	Callistoe                     2?
	Sipalocyon                    2?
	Lycopsis                      ??
	Prothylacinus                 2?
	Boryhyaena                    ??
	Artiodictis                   2?
	Caenolestidae                 2?
	Didelphidae                   1?
	Microbiotheriidae             0?
	Notoryctidae                  2?
	Dasyuromorphia                1?
	Peramelidae                   2?
	Thylacomyidae                 2?
	Vombatidae                    1?
	Phascolarctidae               1?
	Phalangeridae                 1?
	Burramyidae                   1?
	Macropodiformes               1?
	Acrobatidae                   ??
	Tarsipedidae                  2?
	Petauridae                    0?
	Pseudocheiridae               1?
	Vincelestes                   0?
	Henkelotherium                0?
	Zhangheotherium               2?
	Maotherium                    ??
	Akidolestes                   0?
	Chulsanbaatar                 2?
	Ptilodus_kummae               2?
	Sinobaatar                    0?
	Rugosodon                     0?
	Xianshou                      0?
	Arboroharamiya                ??
	Shenshou                      0?
	Gobiconodon                   0?
	Repenomamus                   0?
	Yanoconodon                   0?
	Jeholodens                    0?
	Fruitafossor                  0?
	Pseudotribos                  0?
	Crown_Australosphenida        2?
	Haldanodon                    0?
	Castorcauda                   0?
	Morganucodon                  0?
	Megazastrodon                 0?
	Tritylodontids                0?
	Massetognathus                0?
	Thrinaxodon                   0?

;

END;
BEGIN TREES;
	Title 'Trees from "SR_Cenozoic eutheria_VER2.nex"';
	ID 01591b80f9521;
	LINK Taxa = Taxa;
	TRANSLATE
[0] 		1 Aktautitan_hippopotamopus,
[1] 		2 Allalmeia_atalaensis,
[2] 		3 Alocodontulum_atopum,
[3] 		4 Ambulocetus_natans,
[4] 		5 Apatemys_chardini,
[5] 		6 Archaeohippus_ultimus,
[6] 		7 Archaeotherium_sp.,
[7] 		8 Archicebus_achilles,
[8] 		9 Arctocyon_primaevus,
[9] 		10 Arfia_shoshoniensis,
[10] 		11 Arsinoitherium_zitteli,
[11] 		12 'Asioryctes nemegetensis (?)',
[12] 		13 Australopithecus_afarensis,
[13] 		14 Australopithecus_robustus,
[14] 		15 Basilosaurus_isis,
[15] 		16 Bemalambda_sp.,
[16] 		17 Bos_taurus,
[17] 		18 Brachianodon_westorum,
[18] 		19 Brachypsalis_modicus,
[19] 		20 Caenotherium_sp.,
[20] 		21 Camelus_dromedarius,
[21] 		22 Canis_familiaris,
[22] 		23 Castoroides_ohioensis,
[23] 		24 Choloepus_didactylus,
[24] 		25 Chriacus_sp.,
[25] 		26 Copecion_brachypternus,
[26] 		27 Coryphodon_eocaenus,
[27] 		28 Cynocephalus_volans,
[28] 		29 Cynopterus_brachyotis,
[29] 		30 Darwinius_masillae,
[30] 		31 Dasypus_novemcinctus,
[31] 		32 Desmostylus_hesperus,
[32] 		33 Diacodexis_metsiacus,
[33] 		34 Dorudon_atrox,
[34] 		35 Elomeryx_armatus,
[35] 		36 Embolotherium_andrewsi,
[36] 		37 Eoauchenia_sp.,
[37] 		38 Eomanis_waldi,
[38] 		39 Equus_ferus_caballus,
[39] 		40 Erinaceus_europaeus,
[40] 		41 Ernanodon_antelios,
[41] 		42 Felis_catus,
[42] 		43 Gervachoerus_jaegeri,
[43] 		44 Gorilla_gorilla,
[44] 		45 Homo_neanderthalensis,
[45] 		46 Homo_sapiens,
[46] 		47 Hoplophoneus_primaevus,
[47] 		48 Hyaenodon_gigas,
[48] 		49 Hypolagus_beremendensis,
[49] 		50 Hyrachyus_sp.,
[50] 		51 Hyracotherium_grangeri,
[51] 		52 Icaronycteris_index,
[52] 		53 Indohyus_sp.,
[53] 		54 Ischyromys_sp.,
[54] 		55 Leptictidium_nasutum,
[55] 		56 Leptomeryx_evansi,
[56] 		57 Lepus_americanus,
[57] 		58 Litolophus_gobiensis,
[58] 		59 Loris_lydekkerianus,
[59] 		60 Loxodonta_africana,
[60] 		61 Macroscelides_proboscideus,
[61] 		62 Maiacetus_inuus,
[62] 		63 Mammut_americanum,
[63] 		64 Mammuthus_sp.,
[64] 		65 Manis_pentadactyla,
[65] 		66 Megacerops_tyleri,
[66] 		67 Meniscotherium_robustum,
[67] 		68 Merychyus_major,
[68] 		69 Mesohippus_grallipes,
[69] 		70 Mesonyx_obtusidens,
[70] 		71 'Miacis spp. (?)',
[71] 		72 Mioclaenus_sp.,
[72] 		73 Moeritherium_sp.,
[73] 		74 Myrmecophaga_tridactyla,
[74] 		75 Nacholapithecus_kerioi,
[75] 		76 Nonanomalurus_soniae,
[76] 		77 Notharctus_spp.,
[77] 		78 Numidotherium_koholensis,
[78] 		79 Omomys_sp.,
[79] 		80 Onychodectes_tisonensis,
[80] 		81 Oreopithecus_sp.,
[81] 		82 Orycteropus_afer,
[82] 		83 Oxyaena_sp.,
[83] 		84 Pachyaena_gracilis,
[84] 		85 Pachyaena_ossifraga,
[85] 		86 'Pakicetus attocki (?)',
[86] 		87 Palaeosyops_paludosus,
[87] 		88 Paleoparadoxia_sp.,
[88] 		89 Pantolambdidae_sp.,
[89] 		90 Pan_troglodytes,
[90] 		91 Paraceratherium_sp.,
[91] 		92 Paramys_delicatus,
[92] 		93 Paratylopus_sternbergi,
[93] 		94 Paroodectes_feisti,
[94] 		95 Patriofelis_sp.,
[95] 		96 Pelycodus_jarrovii,
[96] 		97 Pezosiren_portelli,
[97] 		98 Phenacodus_intermedius,
[98] 		99 Phoca_vitalina,
[99] 		100 Pierolapithecus_catalaunicus,
[100] 		101 Plesiadapis_cookei,
[101] 		102 Plesippus_shoshonensis,
[102] 		103 Pliopithecus_sp.,
[103] 		104 Pogonodon_brachyops,
[104] 		105 Pongo_sp.,
[105] 		106 Procavia_capensis,
[106] 		107 Proconsul_spp.,
[107] 		108 Prodinoceras_sp.,
[108] 		109 Propalaeotherium_hassiacum,
[109] 		110 Protoreodon_annectens,
[110] 		111 Protosiren_sp.,
[111] 		112 'Protungulatum donnae (?)',
[112] 		113 Pseudotomus_eugenei,
[113] 		114 Psittacotherium_multifragum,
[114] 		115 Rhinoceros_unicornis,
[115] 		116 Rhombomylus_turpanensis,
[116] 		117 Rodhocetus_balochistanensis,
[117] 		118 Sciurus_carolinensis,
[118] 		119 Smilodon_fatalis,
[119] 		120 Stylinodon_mirus,
[120] 		121 Subhyracodon_mitis,
[121] 		122 Tachypteron_franzeni,
[122] 		123 Talpa_europaea,
[123] 		124 'Teilhardina belgica (?)',
[124] 		125 Tenrec_ecaudatus,
[125] 		126 Tetraclaenodon_puercensis,
[126] 		127 Titanoides_sp.,
[127] 		128 Toxodon_sp.,
[128] 		129 Trachycalyptus_sp.,
[129] 		130 Trichechus_manatus,
[130] 		131 Tupaia_tana,
[131] 		132 Tursiops_truncatus,
[132] 		133 Uintatherium_anceps,
[133] 		134 Ukhaatherium_nessovi,
[134] 		135 Ursus_maritimus,
[135] 		136 Vulpavus_ovatus,
[136] 		137 Zalambdalestes_lechei,
[137] 		138 Artiocetus_clavis,
[138] 		139 Carodnia_vieira,
[139] 		140 Hyopsodus_paulus,
[140] 		141 Onychonycteris_finneyi,
[141] 		142 Pteropus_spp,
[142] 		143 Carollia_perspiculata,
[143] 		144 Lasiurus_borealis,
[144] 		145 Juramaia,
[145] 		146 Eomaia,
[146] 		147 Sinodelphys,
[147] 		148 Asiatherium,
[148] 		149 Maylestes,
[149] 		150 Pucadelphys,
[150] 		151 Herpetotherium,
[151] 		152 Callistoe,
[152] 		153 Sipalocyon,
[153] 		154 Lycopsis,
[154] 		155 Prothylacinus,
[155] 		156 Boryhyaena,
[156] 		157 Artiodictis,
[157] 		158 Caenolestidae,
[158] 		159 Didelphidae,
[159] 		160 Microbiotheriidae,
[160] 		161 Notoryctidae,
[161] 		162 Dasyuromorphia,
[162] 		163 Peramelidae,
[163] 		164 Thylacomyidae,
[164] 		165 Vombatidae,
[165] 		166 Phascolarctidae,
[166] 		167 Phalangeridae,
[167] 		168 Burramyidae,
[168] 		169 Macropodiformes,
[169] 		170 Acrobatidae,
[170] 		171 Tarsipedidae,
[171] 		172 Petauridae,
[172] 		173 Pseudocheiridae,
[173] 		174 Vincelestes,
[174] 		175 Henkelotherium,
[175] 		176 Zhangheotherium,
[176] 		177 Maotherium,
[177] 		178 Akidolestes,
[178] 		179 Chulsanbaatar,
[179] 		180 Ptilodus_kummae,
[180] 		181 Sinobaatar,
[181] 		182 Rugosodon,
[182] 		183 Xianshou,
[183] 		184 Arboroharamiya,
[184] 		185 Shenshou,
[185] 		186 Gobiconodon,
[186] 		187 Repenomamus,
[187] 		188 Yanoconodon,
[188] 		189 Jeholodens,
[189] 		190 Fruitafossor,
[190] 		191 Pseudotribos,
[191] 		192 Crown_Australosphenida,
[192] 		193 Haldanodon,
[193] 		194 Castorcauda,
[194] 		195 Morganucodon,
[195] 		196 Megazastrodon,
[196] 		197 Tritylodontids,
[197] 		198 Massetognathus,
[198] 		199 Thrinaxodon;
	TREE Eutherians = ((((((((((((((((((((132:42,15:5):3,34:5):3,138:5):2,117:8):4,4:6):2,62:8):2,86:4):2,(((93:10,20:12):5,68:17,21:45):11,17:56,43:22,110:19,33:9,53:18,35:23,56:34,7:34):4):5,((1:12,36:19,66:20,87:13):2,(121:7,91:17,115:40):15,(109:11,69:5,6:31,102:43.9,39:44):11,50:20,51:10,58:5):10):3,(84:22,85:22,70:22):2):5,((9:10,25:10):4,(140:26,72:10):4,(98:11,126:10,26:16,67:28):4):3):2,112:13):5,(((143:50.6,144:50.6):6.4,(122:52.5,141:52.5,52:52.5):4.5):3,(142:23.1,29:23.1):36.9):20):4,(((((99:42,22:42,135:42,19:35,(42:3,119:2.9):39):13,(104:33,47:7):15):6,(136:22,94:10,71:26):1):2,((83:26,95:15):2,(48:45,10:10):2):1):2,((41:6,18:15,3:10):2,(38:17,65:58):5):2):19):4,(40:70,123:70):18):6,((((((((((((((46:0.5,45:0.3):1.5,14:0.8):2,13:1):2,90:6):3,44:9):6,105:15):1,75:3,100:3):8,107:19,81:17):1,103:22):30,79:21):9,(8:5,59:60):4):4,(96:10,30:10,77:10):14,101:15,124:23):10,(28:75,131:75):5):10,((118:59,23:58.9,76:5,54:31,92:21,113:19):26,(57:25,49:24):60,116:37):5):4):4,((((((((60:5,64:4.9):0.5,63:4.9):42.5,73:14,78:10):7,(130:41,111:4,97:7):14):5,(32:23,88:20):30,139:30):5,106:65):15,((55:20,61:55):19,125:74):6,82:80):10,11:63):8):3,((24:52,74:52):13,(31:52,129:48):13):36):39,37:136,(133:23,108:5):80,(128:59.9,2:20):80,5:106,(89:8,27:19,127:9,16:7):75,(80:7,120:25,114:5):70):35,(137:76,134:76,12:76):29):10;

END;


BEGIN ASSUMPTIONS;
	TYPESET * UNTITLED   =  unord:  1 -  2;

END;

BEGIN MESQUITECHARMODELS;
	ProbModelSet * UNTITLED   =  'Mk1 (est.)':  1 -  2;
END;

Begin MESQUITE;
		MESQUITESCRIPTVERSION 2;
		TITLE AUTO;
		tell ProjectCoordinator;
		timeSaved 1485282218318;
		getEmployee #mesquite.minimal.ManageTaxa.ManageTaxa;
		tell It;
			setID 0 3055015590597227497;
		endTell;
		getEmployee #mesquite.charMatrices.ManageCharacters.ManageCharacters;
		tell It;
			setID 0 3151263732304562861;
			mqVersion 310;
			checksumv 0 3 1440311917 null  getNumChars 2 numChars 2 getNumTaxa 199 numTaxa 199   short true   bits 7   states 7   sumSquaresStatesOnly 2462.0 sumSquares 2462.0 longCompressibleToShort false usingShortMatrix true   NumFiles 1 NumMatrices 1;
			mqVersion;
		endTell;
		getWindow;
		tell It;
			suppress;
			setResourcesState false false 100;
			setPopoutState 400;
			setExplanationSize 0;
			setAnnotationSize 0;
			setFontIncAnnot 0;
			setFontIncExp 0;
			setSize 1920 944;
			setLocation -9 0;
			setFont SanSerif;
			setFontSize 10;
			getToolPalette;
			tell It;
			endTell;
			desuppress;
		endTell;
		getEmployee  #mesquite.trees.BasicTreeWindowCoord.BasicTreeWindowCoord;
		tell It;
			makeTreeWindow #3055015590597227497  #mesquite.trees.BasicTreeWindowMaker.BasicTreeWindowMaker;
			tell It;
				suppressEPCResponse;
				setTreeSource  #mesquite.trees.StoredTrees.StoredTrees;
				tell It;
					setTreeBlock 1;
					setTreeBlockID 01591b80f9521;
					toggleUseWeights off;
				endTell;
				setAssignedID 831.1426245356848.893527007914036014;
				getTreeWindow;
				tell It;
					setExplanationSize 30;
					setAnnotationSize 20;
					setFontIncAnnot 0;
					setFontIncExp 0;
					setSize 1820 872;
					setLocation -9 0;
					setFont SanSerif;
					setFontSize 10;
					getToolPalette;
					tell It;
						setTool mesquite.trees.BasicTreeWindowMaker.BasicTreeWindow.arrow;
					endTell;
					setActive;
					getTreeDrawCoordinator #mesquite.trees.BasicTreeDrawCoordinator.BasicTreeDrawCoordinator;
				tell It;
					suppress;
					setTreeDrawer  #mesquite.trees.SquareTree.SquareTree;
					tell It;
						setNodeLocs #mesquite.trees.NodeLocsStandard.NodeLocsStandard;
						tell It;
							branchLengthsToggle on;
							toggleScale on;
							toggleBroadScale on;
							toggleCenter on;
							toggleEven on;
							setFixedTaxonDistance 0;
						endTell;
						setEdgeWidth 8;
						orientRight;
						setCornerMode Right_Angle  50;
					endTell;
					setBackground White;
					setBranchColor Black;
					showNodeNumbers off;
					showBranchColors off;
					labelBranchLengths off;
					centerBrLenLabels on;
					showBrLensUnspecified on;
					showBrLenLabelsOnTerminals on;
					setBrLenLabelColor 0 0 255;
					setNumBrLenDecimals 6;
					desuppress;
					getEmployee #mesquite.trees.BasicDrawTaxonNames.BasicDrawTaxonNames;
					tell It;
						setFontSize 14;
						setColor Black;
						toggleColorPartition on;
						toggleColorAssigned off;
						toggleShadePartition off;
						toggleShowFootnotes on;
						toggleNodeLabels on;
						toggleCenterNodeNames off;
						toggleShowNames on;
						namesAngle ?;
					endTell;
				endTell;
					setTreeNumber 1;
					setTree '(((((((((((((((((((((((((((((((((((((132:41,15:8<color = 15 >):3<color = 15 >,34:11<color = 15 >):4<color = 15 >,138:8<color = 15 >,117:8<color = 15 >,62:8<color = 15 >):1<color = 15 >,86:9<color = 3 >):1,4:10<color = 15 >):1<color = 15 >,53:11<color = 15 >):2,43:10<color = 15 >,33:7<color = 15 >):1,7:30<color = 15 >):2,((17:37<color = 15 >,56:13<color = 15 >):3,35:25<color = 15 >):16):8,(110:11<color = 15 >,21:44<color = 15 >,68:34<color = 15 >,20:32<color = 15 >,93:29<color = 15 >):20<color = 15 >):10<color = 15 >,(((((((109:16<color = 15 >,102:48.7<color = 15 >,69:19<color = 15 >,39:49<color = 15 >,6:36<color = 15 >):2<color = 15 >,51:3<color = 15 >):1,(((36:21<color = 15 >,1:12<color = 15 >):1,66:17<color = 15 >):1,87:11<color = 15 >):1<color = 15 >):2,(((121:22<color = 15 >,115:37<color = 15 >):15,(91:28<color = 15 >,50:18<color = 15 >):1):1,58:16<color = 15 >):1):3<color = 15 >,((128:40.9<color = 15 >,2:8<color = 15 >):8<color = 15 >,37:40<color = 15 >):8):8.5,(88:17<color = 15 >,32:17<color = 15 >):36<color = 15 >):4.25,(126:9<color = 15 >,26:15<color = 15 >,98:17<color = 15 >,67:15<color = 15 >):3<color = 15 >):4.25):1,(133:22<color = 15 >,108:7<color = 15 >):13<color = 15 >):1,(85:9<color = 15 >,84:9<color = 15 >,70:19<color = 15 >):17<color = 15 >):1<color = 15 >,((140:30<color = 15 >,72:6<color = 15 >):3<color = 15 >,(25:17<color = 15 >,9:11<color = 15 >):3<color = 15 >):7<color = 15 >):1<color = 15 >,112:15<color = 3 >):1<color = 15 >,(((((144:54<color = 15 >,143:54<color = 15 >):3<color = 15 >,122:17<color = 15 >):5,(142:28,29:28<color = 15 >):34<color = 15 >):3,52:17<color = 15 >):3,141:18<color = 15 >):11<color = 15 >):3<color = 15 >,((((((119:2<color = 15 >,42:2<color = 15 >):45<color = 15 >,(104:30<color = 15 >,47:11<color = 15 >):10<color = 15 >):7,(22:46<color = 15 >,(135:40<color = 15 >,(19:26.8<color = 15 >,99:39.8<color = 15 >):0.2):6):8):3<color = 15 >,(136:5<color = 15 >,94:5<color = 15 >,71:20<color = 3 >):4<color = 15 >):7<color = 15 >,((95:19<color = 15 >,83:9<color = 15 >):2<color = 15 >,(48:39<color = 15 >,10:6<color = 15 >):7<color = 15 >):3<color = 15 >):11<color = 15 >,((41:10<color = 15 >,18:19<color = 15 >,3:10<color = 15 >):3<color = 15 >,(65:50<color = 15 >,38:10<color = 15 >):18<color = 15 >):7<color = 15 >):7<color = 15 >):7<color = 15 >,(123:67<color = 15 >,40:67<color = 15 >):22<color = 15 >):7<color = 15 >,(((((((((((((46:0.5<color = 15 >,45:0.49<color = 15 >):2.5<color = 15 >,14:2.5<color = 15 >):2,13:2.5<color = 15 >):2<color = 15 >,90:7<color = 15 >):3<color = 15 >,44:10<color = 15 >):6<color = 15 >,105:16<color = 15 >):4<color = 15 >,100:9<color = 15 >,75:5<color = 15 >,107:9<color = 15 >,81:13<color = 15 >):3<color = 15 >,103:16<color = 15 >):47<color = 15 >,(8:14<color = 15 >,(124:9<color = 3 >,79:22<color = 15 >):3):8):4<color = 15 >,(59:66<color = 15 >,(96:9<color = 15 >,77:19<color = 15 >,30:19<color = 15 >):7<color = 15 >):8):3,101:27<color = 15 >):8<color = 15 >,(131:82<color = 15 >,28:82<color = 15 >):3<color = 15 >):5<color = 15 >,(5:50<color = 15 >,((((118:60<color = 15 >,76:36<color = 15 >):11,23:70.9<color = 15 >):4,(113:26<color = 15 >,92:29<color = 15 >,54:29<color = 15 >):16<color = 15 >):5,((57:51<color = 15 >,49:49.7<color = 15 >):13<color = 15 >,116:6<color = 15 >):16<color = 15 >):3):7):6<color = 15 >):5<color = 15 >,(((((((((130:44,111:11<color = 15 >):8,97:12<color = 15 >):5<color = 15 >,73:29<color = 15 >):2,(((60:25.5<color = 15 >,64:25.49999<color = 15 >):0.5<color = 15 >,63:25.99<color = 15 >):30<color = 15 >,78:23<color = 15 >):3<color = 15 >):3<color = 15 >,11:34<color = 15 >):2,139:16<color = 15 >):2<color = 15 >,106:66<color = 15 >):8<color = 15 >,82:74<color = 15 >):3,((61:65<color = 15 >,55:35<color = 15 >):10<color = 15 >,125:75<color = 15 >):2<color = 15 >):24<color = 15 >):4<color = 15 >,((129:47<color = 15 >,31:51<color = 15 >):15<color = 15 >,(74:55<color = 15 >,24:55<color = 15 >):11<color = 15 >):39<color = 15 >):3<color = 15 >,137:38<color = 15 >):3,((((114:4.5<color = 15 >,120:25<color = 15 >):4,80:6<color = 15 >):11<color = 15 >,((89:15<color = 15 >,127:10<color = 15 >):3,27:22<color = 15 >,16:13<color = 15 >):12<color = 15 >):11,(134:22<color = 15 >,12:18<color = 3 >):3<color = 15 >):9):46<color = 15 >,146:32,145:2):3,(((((((((((((((173:32,172:32):4,171:36):4.5,170:40.5):6,169:46.5):0.5,(168:44,167:44):3):6,(166:31,165:31):22):14,(((164:31,163:31):33,162:64):2,161:66):1):2,160:69):14,159:83):4,158:87):6,(((((157:9,156:5):24,155:29):1,154:36):0.5,152:12.5):0.5,153:31):47):3,151:1):2,(150:8,149:8):29):2,148:30):31,147:6):29):3,174:41):7,175:20):42,((177:11,176:11):17,178:25):62):3,((((180:33,179:18):87,181:76):13,182:33):14,((184:30,183:25):8,185:33):14):13):4,((189:8,188:8):47,(187:13,186:13):42):44):2,190:71):2,(192:167,191:10):56):6,(194:65,193:76):3):3,(196:40,195:65):3):9,197:43):6,198:26):3,199:3):10<> <> <  setBetweenBits = triangled setBetweenBits = selected setBetweenLong = color >;';
					setDrawingSizeMode 0;
					toggleLegendFloat on;
					scale 0;
					toggleTextOnTree off;
					togglePrintName on;
					showWindow;
				endTell;
				desuppressEPCResponse;
				getEmployee #mesquite.trees.ColorBranches.ColorBranches;
				tell It;
					setColor Red;
					removeColor off;
				endTell;
				getEmployee #mesquite.ornamental.BranchNotes.BranchNotes;
				tell It;
					setAlwaysOn off;
				endTell;
				getEmployee #mesquite.ornamental.ColorTreeByPartition.ColorTreeByPartition;
				tell It;
					colorByPartition off;
				endTell;
				getEmployee #mesquite.ornamental.DrawTreeAssocDoubles.DrawTreeAssocDoubles;
				tell It;
					setOn on;
					setDigits 4;
					writeAsPercentage off;
					toggleCentred on;
					toggleHorizontal on;
					toggleWhiteEdges on;
					toggleShowOnTerminals on;
					setFontSize 10;
					setOffset 0  0;
				endTell;
				getEmployee #mesquite.ornamental.DrawTreeAssocStrings.DrawTreeAssocStrings;
				tell It;
					setOn on;
					toggleCentred on;
					toggleHorizontal on;
					setFontSize 10;
					setOffset 0  0;
					toggleShowOnTerminals on;
				endTell;
				getEmployee #mesquite.trees.TreeInfoValues.TreeInfoValues;
				tell It;
					panelOpen false;
				endTell;
			endTell;
		endTell;
		getEmployee  #mesquite.charMatrices.BasicDataWindowCoord.BasicDataWindowCoord;
		tell It;
			showDataWindow #3151263732304562861 #mesquite.charMatrices.BasicDataWindowMaker.BasicDataWindowMaker;
			tell It;
				getWindow;
				tell It;
					setExplanationSize 30;
					setAnnotationSize 20;
					setFontIncAnnot 0;
					setFontIncExp 0;
					setSize 1820 872;
					setLocation -9 0;
					setFont SanSerif;
					setFontSize 10;
					getToolPalette;
					tell It;
						setTool mesquite.charMatrices.BasicDataWindowMaker.BasicDataWindow.ibeam;
					endTell;
					setTool mesquite.charMatrices.BasicDataWindowMaker.BasicDataWindow.ibeam;
					colorCells  #mesquite.charMatrices.NoColor.NoColor;
					colorRowNames  #mesquite.charMatrices.TaxonGroupColor.TaxonGroupColor;
					colorColumnNames  #mesquite.charMatrices.CharGroupColor.CharGroupColor;
					colorText  #mesquite.charMatrices.NoColor.NoColor;
					setBackground White;
					toggleShowNames on;
					toggleShowTaxonNames on;
					toggleTight off;
					toggleThinRows off;
					toggleShowChanges on;
					toggleSeparateLines off;
					toggleShowStates on;
					toggleAutoWCharNames on;
					toggleAutoTaxonNames off;
					toggleShowDefaultCharNames off;
					toggleConstrainCW on;
					toggleBirdsEye off;
					toggleShowPaleGrid off;
					toggleShowPaleCellColors off;
					toggleShowPaleExcluded off;
					togglePaleInapplicable on;
					toggleShowBoldCellText off;
					toggleAllowAutosize on;
					toggleColorsPanel off;
					toggleDiagonal on;
					setDiagonalHeight 80;
					toggleLinkedScrolling on;
					toggleScrollLinkedTables off;
				endTell;
				showWindow;
				getWindow;
				tell It;
					forceAutosize;
				endTell;
				getEmployee #mesquite.charMatrices.AlterData.AlterData;
				tell It;
					toggleBySubmenus off;
				endTell;
				getEmployee #mesquite.charMatrices.ColorByState.ColorByState;
				tell It;
					setStateLimit 9;
					toggleUniformMaximum on;
				endTell;
				getEmployee #mesquite.charMatrices.ColorCells.ColorCells;
				tell It;
					setColor Red;
					removeColor off;
				endTell;
				getEmployee #mesquite.categ.StateNamesStrip.StateNamesStrip;
				tell It;
					showStrip off;
				endTell;
				getEmployee #mesquite.charMatrices.AnnotPanel.AnnotPanel;
				tell It;
					togglePanel off;
				endTell;
				getEmployee #mesquite.charMatrices.CharReferenceStrip.CharReferenceStrip;
				tell It;
					showStrip off;
				endTell;
				getEmployee #mesquite.charMatrices.QuickKeySelector.QuickKeySelector;
				tell It;
					autotabOff;
				endTell;
				getEmployee #mesquite.charMatrices.SelSummaryStrip.SelSummaryStrip;
				tell It;
					showStrip off;
				endTell;
				getEmployee #mesquite.categ.SmallStateNamesEditor.SmallStateNamesEditor;
				tell It;
					panelOpen true;
				endTell;
			endTell;
		endTell;
		endTell;
end;
